# Supplementary material for: Understanding Error Culture in Veterinary Medicine: A Survey Among Veterinary Support Staff Across German-Speaking Countries
Source: Vet Sci. 2026 Mar 13;13(3):265. doi: 10.3390/vetsci13030265 (PMC13029886; doi:10.3390/vetsci13030265)
Supplement: Supplementary file 1 [file vetsci-13-00265-s001.zip]

Archive with 1 entries (1 files):
- vetsci-4183978-supplementary.pdf
